# Supplementary material for: Inhibition of DCLK1 with DCLK1-IN-1 Suppresses Renal Cell Carcinoma Invasion and Stemness and Promotes Cytotoxic T-Cell-Mediated Anti-Tumor Immunity
Source: Cancers (Basel). 2021 Nov 16;13(22):5729. doi: 10.3390/cancers13225729 (PMC8616267; doi:10.3390/cancers13225729)
Supplement: Supplementary file 1 [file cancers-13-05729-s001.zip]

Archive with 1 entries (1 files):
- cancers-1434084-supplementary.pdf
